# Supplementary material for: Optimisation of a Microwave Synthesis of Silver Nanoparticles by a Quality by Design Approach to Improve SERS Analytical Performances
Source: Molecules. 2024 Jul 22;29(14):3442. doi: 10.3390/molecules29143442 (PMC11280077; doi:10.3390/molecules29143442)
Supplement: Supplementary file 1 [file molecules-29-03442-s001.zip]

Archive with 1 entries (1 files):
- molecules-3039803-supplementary.pdf
